# Supplementary material for: Humoral and cellular responses after a third dose of SARS-CoV-2 BNT162b2 vaccine in patients with lymphoid malignancies
Source: Nat Commun. 2022 Feb 14;13:864. doi: 10.1038/s41467-022-28578-0 (PMC8844396; doi:10.1038/s41467-022-28578-0)
Supplement: Supplementary file 4 — supplementary source data [file 41467_2022_28578_MOESM4_ESM.xlsx]

## Sheet: Supplementary data Figure 1
Supplementary Figure 1: Humoral response with Anti-S Abs titer.
Anti-S Ab (U/ml)
	Dose 2	Dose 3
	123.3	5600
	13.03	6.6
	0	0
	95.61	5997
	0	0
	1.82	4746
	0	0
	0	0
	0	0
	0	0
	2.89	3386
	0	0
	19.56	9.74
	0	0
	314.16	135.1
	0	0
	197.7	6073
	19.6	2373
	0	0
	0	0
	0	0
	0	0

## Sheet: Supplementary data Figure 2
Supplementary Figure 2: Comparative IFN-gamma secretion after exposition to antigen 1 or antigen 2 of SARS-CoV-2.
A. T cell response (IFNγ UI/ml) Ag1 CLL				B. T cell response (IFNγ UI/ml) Ag2 CLL				C. T cell response (IFNγ UI/ml) Ag1 NHL				D. T cell response (IFNγ UI/ml) Ag2 NHL
	CLL n=10 Dose 2	CLL n=10 Dose 3			CLL n=10 Dose 2	CLL n=10 Dose 3			NHL n=12 Dose 2	NHL n=12 Dose 3			NHL n=12 Dose 2	NHL n=12 Dose 3
	0.15	0.15			0.12	0.12			0.71	1.69			0.78	1.77
	0.12	0.66			0.13	0.76			0.09	0.33			0	0.01
	0	0.07			0	0.06			0.22	1.15			0.07	1.27
	0.11	0.49			0.08	0.96			0.06	0.6			0.1	1.28
	0.64	3.11			0.61	3.31			0.03	0.89			0.04	1.04
	0.09	1.05			0.15	0.94			0.02	0			0.01	0
	0.01	0.02			0	0			0	0.02			0	0.03
	0.46	2.71			0.79	4.31			0.15	0.27			0.12	0.36
	0	0			0	0.01			0	0			0	0
	0	0			0	0			0	0			0.01	0
									0	0			0	0.01
									0.26	0.33			1.34	3.99

## Sheet: Supplementary data Figure 3
Supplementary Figure 3: Comparative IFN-gamma secretion after exposition to antigen 1 or antigen 2 of SARS-CoV-2.
A. T cell response (IFNγ UI/ml) Ag1 CLL and NHL dose 2 vs HD dose 2 paired							B. A. T cell response (IFNγ UI/ml) Ag2 CLL and NHL dose 2 vs HD dose 2 paired							C. T cell response (IFNγ UI/ml) Ag1 CLL and NHL dose 3 vs HD dose 2 paired							D. T cell response (IFNγ UI/ml) Ag2 CLL and NHL dose 3 vs HD dose 2 paired
	CLL and NHL Dose 2	HD dose 2						CLL and NHL Dose 2	HD dose 2						CLL and NHL Dose 3	HD dose 2						CLL and NHL Dose 3	HD dose 2
	0.15	0.16						0.12	0.21						0.15	0.16						0.12	0.21
	0.71	0.15						0.78	0.09						1.69	0.15						1.77	0.09
	0.09	0.19						0	0.66						0.33	0.19						0.01	0.66
	0.12	0.15						0.13	0.09						0.66	0.15						0.76	0.09
	0.22	2.41						0.07	2.84						1.15	2.41						1.27	2.84
	0.06	0.44						0.1	1.42						0.6	0.44						1.28	1.42
	0.03	0.44						0.04	1.42						0.89	0.44						1.04	1.42
	0	0.27						0	0.41						0.07	0.27						0.06	0.41
	0.11	0.27						0.08	0.41						0.49	0.27						0.96	0.41
	0.02	0.27						0.01	0.27						0	0.27						0	0.27
	0	0.16						0	0.21						0.02	0.16						0.03	0.21
	0.64	0.26						0.61	0.4						3.11	0.26						3.31	0.4
	0.09	2.41						0.15	2.84						1.05	2.41						0.94	2.84
	0.15	0.26						0.12	0.4						0.27	0.26						0.36	0.4
	0	0.05						0	0.21						0	0.05						0	0.21
	0.01	0.05						0	0.21						0.02	0.05						0	0.21
	0.46	0.27						0.79	0.27						2.71	0.27						4.31	0.27
	0	0.07						0	0.19						0	0.07						0.01	0.19
	0	0.07						0.01	0.07						0	0.07						0	0.07
	0	0.16						0	0.21						0	0.16						0.01	0.21
	0	0.13						0	0.19						0	0.13						0	0.19
	0.26	2.41						1.34	2.84						0.33	2.41						3.99	2.84
