# Supplementary material for: Humoral and cellular responses after a third dose of SARS-CoV-2 BNT162b2 vaccine in patients with lymphoid malignancies
Source: Nat Commun. 2022 Feb 14;13:864. doi: 10.1038/s41467-022-28578-0 (PMC8844396; doi:10.1038/s41467-022-28578-0)
Supplement: Supplementary file 5 — source data [file 41467_2022_28578_MOESM5_ESM.xlsx]

## Sheet: Figure 1
Figure 1: Flowchart of patient inclusion and exclusion in the study.
TYPE cancer	Anti-S response tested	Cellular response tested
CLL	1	0
CLL	1	0
CLL	1	0
CLL	1	1
CLL	1	1
CLL	1	1
CLL	1	1
CLL	1	1
CLL	1	1
CLL	1	1
CLL	1	1
CLL	1	1
CLL	1	1
NHL	1	0
NHL	1	0
NHL	1	1
NHL	1	1
NHL	1	1
NHL	1	1
NHL	1	1
NHL	1	1
NHL	1	1
NHL	1	1
NHL	1	1
NHL	1	1
NHL	1	1
NHL	1	1
MM	1	0
MM	1	0
MM	1	0
MM	1	0
MM	1	0
MM	1	0
MM	1	0
MM	1	0
MM	1	0
MM	1	0
MM	1	0
MM	1	0
MM	1	0
MM	1	0
MM	1	0
MM	1	0

## Sheet: Figure 2
Figure 2 A: Humoral quantitative anti-Spike (S) antibodies (logarithmic scale) response to the BNT162b2 vaccine.										Figure 2 B: Humoral quantitative anti-Spike (S) antibodies (logarithmic scale) response to the BNT162b2 vaccine.
	Antibody	Cancer	dose	Cancer_dose							TYPE.cancer	IgG	anti.CD20
1	0	3-MM	2	3-MM-d2						2	NHL	0	>12 months
2	0	2-NHL	2	2-NHL-d2						3	LLC	0	=<12 months
3	0	1-CLL	2	1-CLL-d2						4	NHL	0	=<12 months
4	0	2-NHL	2	2-NHL-d2						5	LLC	0	=<12 months
5	0	1-CLL	2	1-CLL-d2						6	LLC	0	>12 months
6	0	1-CLL	2	1-CLL-d2						7	NHL	0	>12 months
7	0	2-NHL	2	2-NHL-d2						8	LLC	0	=<12 months
8	0	1-CLL	2	1-CLL-d2						9	LLC	0	>12 months
9	0	1-CLL	2	1-CLL-d2						11	NHL	0	=<12 months
10	0	1-CLL	2	1-CLL-d2						12	NHL	0	=<12 months
11	0	2-NHL	2	2-NHL-d2						13	LLC	0	>12 months
12	0	2-NHL	2	2-NHL-d2						14	NHL	0	=<12 months
13	0	1-CLL	2	1-CLL-d2						15	NHL	0	=<12 months
14	0	2-NHL	2	2-NHL-d2						16	NHL	0	=<12 months
15	0	2-NHL	2	2-NHL-d2						19	NHL	6101	=<12 months
16	0	2-NHL	2	2-NHL-d2						20	LLC	4746	>12 months
17	0	1-CLL	2	1-CLL-d2						21	NHL	3386	>12 months
18	0	1-CLL	2	1-CLL-d2						26	NHL	9.74	=<12 months
19	1.15	2-NHL	2	2-NHL-d2						31	LLC	5997	>12 months
20	1.82	1-CLL	2	1-CLL-d2						33	LLC	5600	>12 months
21	2.89	2-NHL	2	2-NHL-d2						37	NHL	6073	>12 months
22	4.05	3-MM	2	3-MM-d2						38	NHL	135.1	=<12 months
23	12.01	3-MM	2	3-MM-d2						41	NHL	2373	>12 months
24	13.03	1-CLL	2	1-CLL-d2
25	17.77	3-MM	2	3-MM-d2
26	19.56	2-NHL	2	2-NHL-d2						CLL=Chronic Lymphocytic Leukemia					1=yes
27	35.91	3-MM	2	3-MM-d2						MM=Multiple Myeloma					0=no
28	43	3-MM	2	3-MM-d2						NHL=Non Hodgkin Lymphoma
29	45.11	3-MM	2	3-MM-d2
30	87.12	3-MM	2	3-MM-d2
31	95.61	1-CLL	2	1-CLL-d2
32	112.7	3-MM	2	3-MM-d2
33	123.3	1-CLL	2	1-CLL-d2
34	132.6	3-MM	2	3-MM-d2
35	134.1	3-MM	2	3-MM-d2
36	134.9	3-MM	2	3-MM-d2
37	197.7	2-NHL	2	2-NHL-d2
38	314.6	2-NHL	2	2-NHL-d2
39	390	3-MM	2	3-MM-d2
40	460.4	3-MM	2	3-MM-d2
41	19.6	2-NHL	2	2-NHL-d2
42	406.6	3-MM	2	3-MM-d2
43	693.2	3-MM	2	3-MM-d2
44	0	3-MM	3	3-MM-d3
45	0	2-NHL	3	2-NHL-d3
46	0	1-CLL	3	1-CLL-d3
47	0	2-NHL	3	2-NHL-d3
48	0	1-CLL	3	1-CLL-d3
49	0	1-CLL	3	1-CLL-d3
50	0	2-NHL	3	2-NHL-d3
51	0	1-CLL	3	1-CLL-d3
52	0	1-CLL	3	1-CLL-d3
53	0	1-CLL	3	1-CLL-d3
54	0	2-NHL	3	2-NHL-d3
55	0	2-NHL	3	2-NHL-d3
56	0	1-CLL	3	1-CLL-d3
57	0	2-NHL	3	2-NHL-d3
58	0	2-NHL	3	2-NHL-d3
59	0	2-NHL	3	2-NHL-d3
60	0	1-CLL	3	1-CLL-d3
61	0	1-CLL	3	1-CLL-d3
62	6101	2-NHL	3	2-NHL-d3
63	4746	1-CLL	3	1-CLL-d3
64	3386	2-NHL	3	2-NHL-d3
65	156	3-MM	3	3-MM-d3
66	6213	3-MM	3	3-MM-d3
67	6.6	1-CLL	3	1-CLL-d3
68	464.5	3-MM	3	3-MM-d3
69	9.74	2-NHL	3	2-NHL-d3
70	3006	3-MM	3	3-MM-d3
71	822.5	3-MM	3	3-MM-d3
72	2003	3-MM	3	3-MM-d3
73	1093	3-MM	3	3-MM-d3
74	5997	1-CLL	3	1-CLL-d3
75	3690	3-MM	3	3-MM-d3
76	5600	1-CLL	3	1-CLL-d3
77	2314	3-MM	3	3-MM-d3
78	5701	3-MM	3	3-MM-d3
79	3611	3-MM	3	3-MM-d3
80	6073	2-NHL	3	2-NHL-d3
81	135.1	2-NHL	3	2-NHL-d3
82	20312	3-MM	3	3-MM-d3
83	8585	3-MM	3	3-MM-d3
84	2373	2-NHL	3	2-NHL-d3
85	1539	3-MM	3	3-MM-d3
86	8263	3-MM	3	3-MM-d3
CLL=Chronic Lymphocytic Leukemia					1=yes
MM=Multiple Myeloma					0=no
NHL=Non Hodgkin Lymphoma

## Sheet: Figure 3
Figure 3: Correlation between the anti-S Abs titer (logarithmic scale) and the neutralization of S1/RBD binding to ACE-2 receptor.
Patient Number	Neutralisation (%) Dose 2	Anti-S IgG tot (U/mL) Dose 2	Neutralisation (%) Dose 3	Anti-S IgG tot (U/mL) Dose 3
1	0	0	0	0
2	0	0	0	0
3	0.9	0	0	0
4	0	0	0	0
5	0	0	0	0
6		0	0	0
7	0	0	0	0
8	0	0	6.7	0
9	0	0	0	0
10	0	0	0	0
11	0	0	0	0
12	0	0	0	0
13	0	0	0	0
14	0	0	0	0
15	0	0	0	0
16	0	0	0	0
17	0	0	0	0
18	0	0	0	0
19	0	1.15	98.3	6101
20	0	1.82	97.3	4746
21	0	2.89	97.9	3386
22	0	4.05	3.2	156
23	0	12.01	69.8	6213
24	9.3	13.03	2.7	6.6
25	0	17.77	20.2	464.5
26	18.2	19.56	0	9.74
27	0.1	35.91	90.5	3006
28	4	43	66.9	822.5
29	6.5	45.11	96.1	2003
30	23.8	87.12	93.2	1093
31	39.8	95.61	96.3	5997
32	15.7	112.7	96.3	3690
33	36.2	123.3	96.8	5600
34	47.4	132.6	96.3	2314
35	10.1	134.1	96.4	5701
36	18.6	134.9	97.5	3611
37	42.7	197.7	97.6	6073
38	39	314.6	18.5	135.1
39	38	390	98	20312
40	70.7	460.4	97.3	8585
41	84.6	19.6	95.2	2373
42	72.5	406.6	93.3	1539
43	92.7	693.2	97.3	8263

## Sheet: Figure 4
		Figure 4: Number of Quantiferon (QF) positive patients before and after a third dose of the BNT162b2 vaccine.
			Dose 2			Dose 3
			QFM Ag1	QFM Ag2	Anti-S Ab	QFM Ag1	QFM Ag2	Anti-S Ab
			0.15	0.12	13.03	0.15	0.12	6.6		QFM+
			0.71	0.78	19.6	1.69	1.77	2373		Anti-S+
			0.09	0	0	0.33	0.01	0
			0.12	0.13	1.82	0.66	0.76	4746
			0.22	0.07	0	1.15	1.27	0
			0.06	0.1	0	0.6	1.28	0
			0.03	0.04	0	0.89	1.04	0
			-0.16	-0.14	0	0.07	0.06	0
			0.11	0.08	0	0.49	0.96	0
			0.02	0.01	0	0	0	0
			0	0	2.89	0.02	0.03	3386
			0.64	0.61	123.3	3.11	3.31	5600
			0.09	0.15	95.61	1.05	0.94	5997
			0.15	0.12	197.7	0.27	0.36	6073
			0	0	0	0	0	0
			0.01	0	0	0.02	0	0
			0.46	0.79	0	2.71	4.31	0
			0	0	0	0	0.01	0
			0	0.01	314.16	0	0	135.1
			-0.04	-0.02	19.56	0	0.01	9.74
			0	0	0	0	0	0
			0.26	1.34	0	0.33	3.99	0

## Sheet: Figure 5
Figure 5: Level of IFN-gamma secretion after exposition to antigen 1 or antigen 2 of SARS-CoV-2.
A. T cell response Ag1 (IFNγ UI/ml)				A. T cell response Ag2 (IFNγ UI/ml)				B. T cell response Ag1 (IFNγ UI/ml)				B. T cell response Ag2 (IFNγ UI/ml)				C. T cell response Ag1 (IFNγ UI/ml)						C. T cell response Ag2 (IFNγ UI/ml)
	Dose 2	Dose 3			Dose 2	Dose 3			Anti-CD20>12 months n=14	Anti-CD20< 12 months n=8			Anti-CD20>12 months n=14	Anti-CD20< 12 months n=8				Anti-T cell>12 months n=16	Anti-T cell< 12 months n=6				Anti-T cell>12 months n=16	Anti-T cell< 12 months n=6
	0.64	3.11			0.61	3.31			0	0.02			0.12	1.27				0.15	0				0.12	0.01
	0.15	0			0.12	0			0	2.71			0.76	1.28				0.66	0				0.76	0
	0	0			0	0.01			0	0			0.01	1.04				1.15	0.02				1.27	0
	0.09	1.05			0.15	0.94			0.66	1.15			0	0				0.6	2.71				1.28	4.31
	0	0			0	0			0.02	0.6			0.06	4.31				0.89	0				1.04	0
	0.12	0.66			0.13	0.76			0	0.89			0.96	0				0.02	0				0.03	0
	0.01	0.02			0	0			0.49	0			0	0				0.07					0.06
	0.46	2.71			0.79	4.31			3.11	0.33			0.01	3.99				0.49					0.96
	0.11	0.49			0.08	0.96			1.05				0.01					3.11					3.31
	0	0			0	0			0				1.77					1.05					0.94
	0	0.02			0	0.03			0.33				0.03					0					0
	0	0			0	0			0				3.31					0.33					0.01
	0	0			0	0.01			1.69				0.94					0					0.01
	0.02	0			0.01	0			0.27				0.36					1.69					1.77
	0	0			0.01	0												0.27					0.36
	0.22	1.15			0.07	1.27												0.33					3.99
	0.15	0.27			0.12	0.36
	0.71	1.69			0.78	1.77
	0.06	0.6			0.1	1.28
	0.09	0.33			0	0.01
	0.03	0.89			0.04	1.04
	0.26	0.33			1.34	3.99

## Sheet: Figure 6
Figure 6: Immune responses in chronic lymphocytic leukemia and B-cell non-Hodgkin lymphoma (n=22) and healthy donors (n=10) after two and three doses of the vaccine.
A. Anti-S (UI/ml)						B. S1/RBD neutralization (%)					C. T cell response (IFNγ UI/ml) Ag1					D. T cell response (IFNγ UI/ml) Ag2
	CLL and NHL Dose 2	CLL and NHL Dose 3	HD Dose 2				CLL and NHL Dose 2	CLL and NHL Dose 3	HD Dose 2			CLL and NHL Dose 2	CLL and NHL Dose 3	HD Dose 2			CLL and NHL Dose 2	CLL and NHL Dose 3	HD Dose 2
	13.03	6.6	7511				0	0	98.3			0.64	3.11	0.27			0.61	3.31	2.84
	19.6	2373	594				0	0	44.7			0.15	0	0.16			0.12	0	0.66
	0	0	256				0	5	4.5			0	0	0.09			0	0.01	0.19
	1.82	4746	1054				0	5	68.7			0.09	1.05	0.44			0.15	0.94	0.4
	0	0	226				0	8	5.7			0	0	0.26			0	0	0.03
	0	0	1304				0	20	60.4			0.12	0.66	0.13			0.13	0.76	1.42
	0	0	252				0	20	6.9			0.01	0.02	0.19			0	0	0.21
	0	0	1543				8	70	80.5			0.46	2.71	2.41			0.79	4.31	0.08
	0	0	503				9	70	14.3			0.11	0.49	0.27			0.08	0.96	0.41
	0	0	478				10	90	47.4			0	0	0.04			0	0
	2.89	3386					10	91				0	0.02				0	0.03
	123.3	5600					18	92				0	0				0	0
	95.61	5997					20	95				0	0				0	0.01
	197.7	6073					20	96				0.02	0				0.01	0
	0	0					25	97				0	0				0.01	0
	0	0					35	98				0.22	1.15				0.07	1.27
	0	0					39	99				0.15	0.27				0.12	0.36
	0	0					40	99				0.71	1.69				0.78	1.77
	314.16	135.1					40	100				0.06	0.6				0.1	1.28
	19.56	9.74						100				0.09	0.33				0	0.01
	0	0					50	100				0.03	0.89				0.04	1.04
	0	0						100				0.26	0.33				1.34	3.99
							70
							85
